# Supplementary material for: Longitudinal Metabolomics Reveals Metabolic Dysregulation Dynamics in Patients with Severe COVID-19
Source: Metabolites. 2024 Nov 25;14(12):656. doi: 10.3390/metabo14120656 (PMC11676849; doi:10.3390/metabo14120656)
Supplement: Supplementary file 1 [file metabolites-14-00656-s001.zip]

Archive with 4 entries (3 files):
- Supplementay_figures_tables/
- Supplementay_figures_tables/.DS_Store
- Supplementay_figures_tables/Supplemental_Figures.pdf
- Supplementay_figures_tables/Supplemental_Tables.xlsx
